# Supplementary material for: Identification and Characterization of Circular Single-Stranded DNA Genomes in Sheep and Goat Milk
Source: Viruses. 2021 Oct 28;13(11):2176. doi: 10.3390/v13112176 (PMC8621823; doi:10.3390/v13112176)
Supplement: Supplementary file 1 [file viruses-13-02176-s001.zip › Supplementary Table S1.xlsx]

## Sheet: Sphinx-like Screening
Table S1. Information on the primer-sets applied in the PCR-screening that resulted in the amplification of Sphinx-like sequences. Wobble bases are indicated according the universal code: R = A/G, Y = C/T, M = A/C, K = G/T, S = C/G, W = A/T, B = C/G/T, D = A/G/T, H = A/C/T, V = A/C/G, and N = A/C/G/T. The annealing temperature was 55 °C and the PCR comprised 35 cycles. bp = base pairs.
Amplicon name	Forward (F), Reverse (R)	Sequence 5'-3'	Amplicon length in bp	Sphinx-type
S1C	S1F	AGATAACGCCCTAATGAACGCT	233	Sphinx 1.76
	S1.5R	CAACCGCAGGGGCAAAAATAA
	S1.6R	CAACCGCAGGGGCAAATATTA
S5A	S5.1F	GGSAAAGGGATTAATGCMAATGATC	334
	S5.2F	GGSAAAGGAATTAATGCAAATGAC
	S5.1R	TAAGCGAATKGCATAAGCRC
	S5.2R	TAGACGGACGGCATAGGCAC
S6A	S6F	TTGGCGWASTACAGGYAAA	310
	S6R	TWGCGAATAAATGMCGTTGAG
S7A	S7F	ARTGGCATCCGCATATYCAT	152	Sphinx 2.36
	S7.1R	CAGCTTTGCTATAGCCGTGT
	S7.2R	CAGCCTTTGCATATCCGTGT
	S7.3R	CCGCTTTGCTATAACCGTAA

## Sheet: Genomovirus Screening
Information on the primer-sets applied in the PCR-screening, that resulted in the amplification of genomoviral amplicons. Wobble bases are indicated according the universal code: R = A/G, Y = C/T, M = A/C, K = G/T, S = C/G, W = A/T, B = C/G/T, D = A/G/T, H = A/C/T, V = A/C/G, and N = A/C/G/T. The annealing temperature was 55 °C and the PCR comprised 35 cycles. bp = base pairs.
Amplicon name	Forward (F), Reverse (R)	Sequence 5'-3'	Amplicon length in bp	Genus
G13A	G13F	GATGGYGGAACTCATCTRCACG	541	Gemykibivirus
	G13R	TAGGGTTAGGGTTAGGGTTAGG
G14A	G14F	GATGGTGGGACGCATCTACATG	541
	G13R	TAGGGTTAGGGTTAGGGTTAGG
G18A	G18F	ACTGCGTTCGACTACTTTGGAG	352	Gemykrogvirus
	G18R	CACTCGGAGATCTCAGGATAGC

## Sheet: Full length
Primers for the amplification of full length genomes. Primers from this study are not abutting and were designed via the sequences gained from PCR screening. The annealing temperature was 55°C for primers from this study, 49,5°C for primers from Whitley et al. and the PCR comprised 40 cycles. * = this study. 1 = Whitley, C. et al. 2014.
Isolate	Accession Number	Primer Forward*	Primer Reverse*
SmGV1	OK148616	GCTCCAAGAGATTGGTTGTTATCC	CATAATCGAAGACCTTGTGTG
SmGV2	OK148617	GCTCCAAGAGATTGGTTGTTATCC	GATTCTTTAGTGTCGCAGCTGATG
SmGV3	OK148618	CTGTCAGCGGTACGTGAGC	GTCAAGTCGGATGTCTCCATC
SmGV4	OK148619	GCTCCAAGAGATTGGTTGTTATCC	GATTCTTTAGTGTCGCAGCTGATG
SmGV5	OK148620	CTGTCAGCGGTACGTGAGC	GTCAAGTCGGATGTCTCCATC
SmGV6	OK148621	CCAATACTCGTTCGATCTTACAC	GACAATAAGGTGATCGATCCACTC
SmGV7	OK148622	GCTCCAAGAGATTGGTTGTTATCC	GATTCTTTAGTGTCGCAGCTGATG
SmGV8	OK148623	CCAATACTCGTTCGATCTTACAC	GACAATAAGGTGATCGATCCACTC
GmGV9	OK148624	GCTCCAAGAGATTGGTTGTTATCC	GATTCTTTAGTGTCGCAGCTGATG
SmI1	OK148625	GAATACCTGGTTGTCACTCG	CGTGTCTAGGTCATTCGTGG
GmI2	OK148626	CAAGTCGATGGGTATCACAAATTG	GATATGCCGTTGTTCTGTGTACG
SmI4	OK148628	CAAGTCGATGGGTATCACAAATTG	GATATGCCGTTGTTCTGTGTACG
GmI5	OK148629	CGGTTTATCGAGTGCCTATGC	GATAGCCAAGAGAATTAAACGCTG
Isolate	Accession Number	Primer Forward1	Primer Reverse1
SmI3	OK148627	GAGGACGAATTAATATTACAAGTC	GTTCTCGCTTTTCTTGGTAA
GmI6	OK148630	GAGGACGAATTAATATTACAAGTC	GTTCTCGCTTTTCTTGGTAA
