# Supplementary material for: Identification and Characterization of Circular Single-Stranded DNA Genomes in Sheep and Goat Milk
Source: Viruses. 2021 Oct 28;13(11):2176. doi: 10.3390/v13112176 (PMC8621823; doi:10.3390/v13112176)
Supplement: Supplementary file 1 [file viruses-13-02176-s001.zip › Supplementary Table S2.xlsx]

## Sheet: Full length
Summary of the best two BLASTn results for each isolate. The last column indicates the number of missing (-) or additional (+) nucleotides in the novel sequences compared to the GenBank hits. Green background colour highlights the affiliation to the family Genomoviridae, the yellow background indicates the affilliation to BMMF. nt = nucleotides.
Isolate	Accession Number	Length in nt	Hit in BlastSearch	GenBank Accession No	Length in nt	% Query Coverage	% ID	Δ nt to blast Hit
SmGV1	OK148616	2191	Gila monster-associated gemycircularvirus isolate gila_283, complete genome	MH378453	2191	99	97.57	0
			Genomoviridae sp. isolate ctbd374, complete genome	MK032706	2150	92	95.95	41
SmGV2	OK148617	2192	Gila monster-associated gemycircularvirus isolate gila_283, complete genome	MH378453	2191	99	97.43	1
			Genomoviridae sp. isolate ctbd374, complete genome	MK032706	2150	92	95.95	42
SmGV3	OK148618	2190	Gila monster-associated gemycircularvirus isolate gila_283, complete genome	MH378453	2191	99	97.36	-1
			Genomoviridae sp. isolate ctbd374, complete genome	MK032706	2150	92	96.,02	40
SmGV4	OK148619	2190	Gila monster-associated gemycircularvirus isolate gila_283, complete genome	MH378453	2191	99	97.05	-1
			Genomoviridae sp. isolate ctbd374, complete genome	MK032706	2150	92	95.88	40
SmGV5	OK148620	2191	Gila monster-associated gemycircularvirus isolate gila_283, complete genome	MH378453	2191	99	97.3	0
			Genomoviridae sp. isolate ctbd374, complete genome	MK032706	2150	92	95.88	41
SmGV6	OK148621	2124	Mongoose feces-associated gemycircularvirus c strain 541c, complete genome	KP263546	2123	99	99.2	1
			Chicken genomovirus mg2_77, complete genome	MN379602	2127	99	92.56	-3
SmGV7	OK148622	2190	Gila monster-associated gemycircularvirus isolate gila_283, complete genome	MH378453	2191	99	96.94	-1
			Genomoviridae sp. isolate ctbd374, complete genome	MK032706	2150	92	95.8	40
SmGV8	OK148623	2125	Mongoose feces-associated gemycircularvirus c strain 541c, complete genome	KP263546	2123	99	99.34	2
			Chicken genomovirus mg2_77, complete genome	MN379602	2127	99	92.7	-2
GmGV9	OK148624	2122	HCBI9.212 virus complete sequence	LK931484	2121	100	94.38	1
			Murine feces-associated gemycircularvirus 2 isolate MFAGCV2/NYC/Manhattan/poolF3, partial genome	MF416388	2418	89	78.97	-296
SmI1	OK148625	2036	BMMF1 DNA sequence, isolate C1MI.15M.1	LR215494	2041	99	84.07	-5
			BMMF1 DNA sequence, isolate C1MI.15M.2	LR215495	2040	99	84.02	-4
GmI2	OK148626	2092	BMMF1 DNA sequence, isolate C1MI.3M.1	LR215499	1765	71	88.78	327
			Sphinx1.76-related DNA, replication competent episomal DNA MSBI1.176	LK931491	1766	55	83.37	326
SmI3	OK148627	2522	Sphinx1.76-related DNA, replication competent episomal DNA HCBI6.252	LK931493	2522	100	99.63	0
			Sphinx1.76-related DNA, replication competent episomal DNA CMI1.252	LK931487	2523	100	99.39	-1
SmI4	OK148628	2093	BMMF1 DNA sequence, isolate C1MI.3M.1	LR215499	1765	71	88.38	328
			Uncultured prokaryote from Rat gut metagenome metamobilome, plasmid pRGRH0296	LN852968	2203	46	83.42	-110
GmI5	OK148629	1765	BMMF1 DNA sequence, isolate C1MI.3M.1	LR215499	1765	100	91.1	0
			Medioppia subpectinata	OC882703	1897	99	86.72	-132
GmI6	OK148630	2522	Sphinx1.76-related DNA, replication competent episomal DNA CMI1.252	LK931487	2523	100	99.54	-1
			Sphinx1.76-related DNA, replication competent episomal DNA HCBI6.252	LK931493	2522	100	99.79	0

## Sheet: CP
Summary of the best two BLASTp results for CPs of each genomoviral isolate. The last column indicates the number of missing (-) or additional (+) amino acids in the novel sequences compared to the GenBank hits. aa = amino acids.
Isolate	Orientation	Start codon	Length in aa	Best Hit(s) in BlastSearch	GenBank Accession No of Hit	Length in aa	% Query Coverage	% ID	Δ aa to blast Hit
SmGV1	sense	ATG	302	capsid protein [Genomoviridae sp.]	QCW23629	302	100	98.68	0
				capsid protein [Gila monster-associated gemycircularvirus]	AWX63613	302	100	98.34	0
SmGV2	sense	ATG	302	capsid protein [Genomoviridae sp.]	QCW23629	302	100	98.34	0
				capsid protein [Gila monster-associated gemycircularvirus]	AWX63613	302	100	98.01	0
SmGV3	sense	ATG	302	capsid protein [Genomoviridae sp.]	QCW23629	302	100	98.68	0
				capsid protein [Gila monster-associated gemycircularvirus]	AWX63613	302	100	98.34	0
SmGV4	sense	ATG	257	capsid protein [Genomoviridae sp.]	QCW23629	302	100	98.83	-45
				capsid protein [Gila monster-associated gemycircularvirus]	AWX63613	302	100	98.44	-45
SmGV5	sense	ATG	302	capsid protein [Genomoviridae sp.]	QCW23629	302	100	98.68	0
				capsid protein [Gila monster-associated gemycircularvirus]	AWX63613	302	100	98.34	0
SmGV6	sense	ATG	305	capsid [Mongoose feces-associated gemycircularvirus c]	YP_009130627	305	100	99.3	0
				capsid protein [Chicken genomovirus mg2_77]	QIR82228	307	100	85.3	-2
SmGV7	sense	ATG	302	capsid protein [Genomoviridae sp.]	QCW23629	302	100	98.01	0
				capsid protein [Gila monster-associated gemycircularvirus]	AWX63613	302	100	97.68	0
SmGV8	sense	ATG	305	capsid [Mongoose feces-associated gemycircularvirus c]	YP_009130627	305	100	99.3	0
				capsid protein [Chicken genomovirus mg2_77]	QIR82228	307	100	85.3	-2
GmGV9	sense	ATG	294	capsid protein [HCBI9.212 virus]	YP_0090518331	294	84	93.12	0
				Cap [Murine feces-associated gemycircularvirus 2]	AWB14659	295	84	90.28	-1

## Sheet: Rep
Summary of the best two BLASTp results for Reps of each isolate. Green background colour highlights the affiliation to the family Genomoviridae, the yellow background indicates the affilliation to BMMF. The last column indicates the number of missing (-) or additional (+) amino acids in the novel sequences compared to the GenBank hits. aa = amino acids.
Isolate	Orientation	Start codon	Length in aa	Best Hit(s) in BlastSearch	GenBank Accession No of Hit	Length in aa	% Query Coverage	% ID	Δ aa to blast Hit
SmGV1	antisense	ATG	324	replication-associated protein [Gila monster-associated gemycircularvirus]	AWX63615	329	100	95.74	-5
				replication-associated protein [Genomoviridae sp.]	QCW23628	329	100	93.3	-5
SmGV2	antisense	ATG	324	replication-associated protein [Gila monster-associated gemycircularvirus]	AWX63615	329	100	95.74	-329
				replication-associated protein [Genomoviridae sp.]	QCW23628	329	100	93.3	-5
SmGV3	antisense	ATG	324	replication-associated protein [Gila monster-associated gemycircularvirus]	AWX63615	329	100	96.05	-329
				replication-associated protein [Genomoviridae sp.]	QCW23628	329	100	93.6	-5
SmGV4	antisense	ATG	324	replication-associated protein [Gila monster-associated gemycircularvirus]	AWX63615	329	100	95.7	0
				replication-associated protein [Genomoviridae sp.]	QCW23628	329	100	93.3	-5
SmGV5	antisense	ATG	324	replication-associated protein [Gila monster-associated gemycircularvirus]	AWX63615	329	100	96.05	-5
				replication-associated protein [Genomoviridae sp.]	QCW23628	329	100	93.6	-5
SmGV6	antisense	ATG	318	replication associated protein [Chicken genomovirus mg2_77]	QIR82229.1	326	100	96.2	-8
				rep [Mongoose feces-associated gemycircularvirus c]	YP_009130628.1	306	100	80.06	12
SmGV7	antisense	ATG	321	replication-associated protein [Gila monster-associated gemycircularvirus]	AWX63615	329	100	95.7	-8
				replication-associated protein [Genomoviridae sp.]	QCW23628	329	100	93.25	-8
SmGV8	antisense	ATG	300	replication associated protein [Chicken genomovirus mg2_77]	QIR82229.1	326	100	91.54	-26
				rep [Mongoose feces-associated gemycircularvirus c]	YP_009130628.1	306	100	82.32	-6
GmGV9	antisense	ATG	337	replication-associated protein [Genomoviridae sp.]	QCW23628	329	96	86.97	8
				replication-associated protein [Gila monster-associated gemycircularvirus]	AWX63615	329	96	86.67	8
SmI1	sense	ATG	319	replication protein [BMMF1 DNA sequence]	VEV85356	327	100	85.31	-8
				hypothetical protein [uncultured prokaryote]	CRY95586	323	100	85.31	-4
GmI2	sense	ATG	316	replication initiation protein RepM [Acinetobacter sp. NIPH 284]	WP_005155574	324	72	92.11	-8
				replication initiation protein RepM [Acinetobacter sp. YH12231]	WP_180074503	324	69	90.41	-8
SmI3	sense	ATG	326	replication protein [BMMF1 DNA sequence]	QWQ66138	326	100	99.39	0
				replication protein [BMMF1 DNA sequence]	QWQ66157	326	100	99.08	0
SmI4 Rep A	sense	ATG	115	RepB family plasmid replication initiator protein [Acinetobacter junii]	WP_151834693	136	68	96.2	-21
				unnamed protein product [Brugia timori]	VDO49810	148	78	95.56	-33
SmI4 Rep B	sense	TTG	286	MULTISPECIES: replication initiation protein RepM [Acinetobacter]	WP_180172971	320	81	71.24	-34
				replication initiation protein RepM [Acinetobacter sp. YH12058]	WP_180080578	312	81	71.24	-26
GmI5	sense	ATG	318	MULTISPECIES: replication initiation protein RepM [Acinetobacter]	WP_121774444	318	100	93.08	0
				MULTISPECIES: replication initiation protein RepM [Acinetobacter]	WP_087739066	318	100	92.45	0
GmI6	sense	ATG	326	replication protein [Sphinx1.76-related DNA]	CDS63400	326	100	100	0
				replication protein [Sphinx1.76-related DNA]	CDS63392	316	93	98.68	10

## Sheet: putative ORF
Table S2. Summary of the best two BLASTp results for further hypothetical ORFs. Green background colour highlights the affiliation to the family Genomoviridae, the yellow background indicates the affilliation to BMMF. The last column indicates the number of missing (-) or additional (+) amino acids in the novel sequences compared to the GenBank hits. aa = amino acids.
Isolate	Orientation	Start codon	Length in aa	Best Hit(s) in BlastSearch	GenBank Accession No of Hit	Length in aa	% Query Coverage	% ID	Δ aa to blast Hit
SmGV1	antisense	ATG	211	hypothetical protein [bubaline-associated gemykrogvirus]	QOQ72540	230	88	96.77	-19
				Rep [Murine feces-associated gemycircularvirus 2]	AWB14658	357	89	57.67	-146
SmGV2	antisense	ATG	211	hypothetical protein [bubaline-associated gemykrogvirus]	QOQ72540	230	88	96.77	-19
				Rep [Murine feces-associated gemycircularvirus 2]	AWB14658	357	89	57.67	-146
SmGV3	antisense	ATG	211	hypothetical protein [bubaline-associated gemykrogvirus]	QOQ72540	230	88	96.24	-19
				Rep [Murine feces-associated gemycircularvirus 2]	AWB14658	357	89	57.67	-146
SmGV4	antisense	ATG	211	hypothetical protein [bubaline-associated gemykrogvirus]	QOQ72540	230	88	96.24	-19
				Rep [Murine feces-associated gemycircularvirus 2]	AWB14658	357	89	57.14	-146
SmGV5	antisense	ATG	211	hypothetical protein [bubaline-associated gemykrogvirus]	QOQ72540	230	88	96.77	-19
				Rep [Murine feces-associated gemycircularvirus 2]	AWB14658	357	89	57.67	-146
SmGV7	antisense	ATG	211	hypothetical protein [bubaline-associated gemykrogvirus]	QOQ72540	230	88	96.24	-19
				Rep [Murine feces-associated gemycircularvirus 2]	AWB14658	357	89	57.14	-146
GmGV9	antisense	ATG	211	hypothetical protein [bubaline-associated gemykrogvirus]	QOQ72540	230	94	80.4	-19
				Rep [Murine feces-associated gemycircularvirus 2]	AWB14658	357	98	52.11	-146
GmI2	sense	TTG	106	hypothetical protein [Acinetobacter sp. ANC 3813]	WP_086212311	102	95	68.32	4
				hypothetical protein [Acinetobacter guerrae]	WP_151979748	98	94	63	8
SmI3	sense	ATG	219	hypothetical protein [Acinetobacter johnsonii]	WP_213073224	219	100	98.63	0
				hypothetical protein [BMMF1 DNA sequence]	QWQ66141	219	100	98.17	0
SmI4	sense	TTG	106	hypothetical protein [Acinetobacter sp. ANC 3813]	WP_086212311	102	95	69.31	4
				hypothetical protein [Acinetobacter guerrae]	WP_151979748	98	94	63	8
GmI6	sense	ATG	219	uncharacterized protein [Sphinx1.76-related DNA]	CDS63393	219	100	99.09	0
				MULTISPECIES: hypothetical protein [unclassified Psychrobacter]	WP_025643765	221	100	68.95	-2
